# Supplementary material for: Ex Vivo Characterization of Peritoneal Macrophages from Novel ABCA1-LSL and ABCG1-LSL Mice for Macrophage-Specific ABC-Transporter Overexpression
Source: Biology (Basel). 2025 Aug 18;14(8):1073. doi: 10.3390/biology14081073 (PMC12383658; doi:10.3390/biology14081073)
Supplement: Supplementary file 1 [file biology-14-01073-s001.zip]

Archive with 1 entries (1 files):
- biology-3755477-supplementary.pdf
